# Supplementary material for: Real-Time Vibration Feedback from a Smartphone Application Reduces Sedentary Time but Does Not Increase Physical Activity Among Medical Students
Source: Healthcare (Basel). 2024 Oct 26;12(21):2133. doi: 10.3390/healthcare12212133 (PMC11545671; doi:10.3390/healthcare12212133)
Supplement: Supplementary file 1 [file healthcare-12-02133-s001.zip]

Archive with 1 entries (1 files):
- healthcare-3248331-supplementary.pdf
